# Supplementary material for: Therapeutic Benefit of Galectin-1: Beyond Membrane Repair, a Multifaceted Approach to LGMD2B
Source: Cells. 2021 Nov 17;10(11):3210. doi: 10.3390/cells10113210 (PMC8621416; doi:10.3390/cells10113210)
Supplement: Supplementary file 1 [file cells-10-03210-s001.zip]

Archive with 2 entries (2 files):
- supplementary/LEGENDS- Supplemental Figures.pdf
- supplementary/Supplemental Video 1.mp4
